# Supplementary material for: Impact of hemolysis on multi-OMIC pancreatic biomarker discovery to derisk biomarker development in precision medicine studies
Source: Sci Rep. 2022 Jan 24;12:1186. doi: 10.1038/s41598-022-05152-8 (PMC8786830; doi:10.1038/s41598-022-05152-8)
Supplement: Supplementary file 1 — Supplementary Information. [file 41598_2022_5152_MOESM1_ESM.xlsx]

## Sheet: Proteomics_buffycoat
Supplemental Table S1: Differential expressed proteins in buffy Coat due to hemolysis
Uniprot Accesion	GeneSymbol	logFC	P.Value	adj.P.Val
Q99880	H2BC13	-1.3641	2.19109e-33	3.11661e-31
P28340	POLD1	-1.32464	0.00923323	0.0275448
O00258	GET1	-1.19831	0.012662	0.0358204
Q9Y508	RNF114	-1.19261	1.29505e-06	1.18082e-05
P08962	CD63	-0.987096	1.27989e-11	2.77517e-10
Q96J02	ITCH	-0.9702	0.000828683	0.00347499
Q02224	CENPE	-0.963954	3.17632e-05	0.000207247
Q9H4A5	GOLPH3L	-0.920866	3.2145e-05	0.000208972
Q7Z6L1	TECPR1	-0.918503	0.000120675	0.000658159
P17301	ITGA2	-0.90436	2.39884e-09	3.51041e-08
Q14191	WRN	-0.877507	4.28074e-15	1.38385e-13
Q8N131	TMEM123	-0.84703	1.03419e-10	1.88615e-09
Q15796	SMAD2	-0.84489	0.000691458	0.00295532
Q9NY65	TUBA8	-0.821289	8.88441e-13	2.2093e-11
O43866	CD5L	-0.775921	0.00161172	0.00614945
Q13123	IK	-0.766649	5.54538e-06	4.35306e-05
D6RBW1	EIF4E	-0.753092	5.28877e-08	6.08637e-07
E9PAX8	NA	-0.747834	0.000654491	0.00282448
Q6P158	DHX57	-0.745334	0.00106427	0.00433014
P23142	FBLN1	-0.729142	0.0210881	0.0541831
Q9UIQ6	LNPEP	-0.72156	7.85288e-06	5.92884e-05
Q9HC07	TMEM165	-0.708205	2.79359e-17	1.22642e-15
Q12904	AIMP1	-0.692164	5.48935e-07	5.29001e-06
Q8N257	H2BU1	-0.690878	4.05429e-08	4.77386e-07
P61421	ATP6V0D1	-0.682562	4.55522e-08	5.25921e-07
Q9Y4Z0	LSM4	-0.682471	4.32168e-08	5.02219e-07
P0DJI8.P02735	NA	-0.676415	0.00334172	0.0116616
P01031	C5	-0.674556	7.68166e-05	0.000448539
P02766	TTR	-0.672235	7.3963e-07	6.97645e-06
P0C0S5	H2AZ1	-0.663397	6.57756e-18	3.16079e-16
P30740	SERPINB1	-0.662607	2.17213e-18	1.0879e-16
Q5JPE7	NOMO2	-0.661062	0.0173694	0.0465066
Q86YP4	GATAD2A	-0.641142	0.00179311	0.00673315
P18428	LBP	-0.635974	0.000675911	0.00290283
Q8N2G8	GHDC	-0.634719	7.44315e-10	1.16087e-08
Q53GQ0	HSD17B12	-0.633974	1.03799e-22	8.20239e-21
P50452	SERPINB8	-0.62754	9.12968e-11	1.69089e-09
Q9HB58	SP110	-0.619439	0.00638722	0.0202072
H8Y6P7	GCOM1	-0.615824	0.00677006	0.0211549
Q9NRL3	STRN4	-0.614331	0.000107687	0.00060021
Q99943	AGPAT1	-0.608313	1.64461e-05	0.000116037
P01591	JCHAIN	-0.606355	0.00177495	0.00667202
C9JZR7	NA	-0.605539	6.43311e-16	2.38293e-14
Q9NRY6	PLSCR3	-0.604509	0.000132597	0.000716588
P35237	SERPINB6	-0.601408	2.06415e-17	9.2913e-16
O75170	PPP6R2	-0.590534	0.00288444	0.010206
P02749	APOH	-0.583038	2.96043e-07	2.97381e-06
P09471.2	NA	-0.578421	0.00174375	0.00658957
Q6P589	TNFAIP8L2	-0.571577	0.00714173	0.0221993
P11177	PDHB	-0.568985	1.1405e-21	8.11125e-20
P43897	TSFM	-0.567498	0.00171868	0.00652255
Q6ZWT7	MBOAT2	-0.56722	0.000193618	0.000996391
Q6PL24	TMED8	-0.557862	3.43724e-09	4.94852e-08
P51531	SMARCA2	-0.555222	4.59969e-05	0.000286956
P62995	TRA2B	-0.552966	1.12967e-13	3.11404e-12
Q8NBL1	POGLUT1	-0.552932	0.000284723	0.00139076
Q9BT40	INPP5K	-0.55153	2.12529e-08	2.67998e-07
Q13510	ASAH1	-0.547642	3.31082e-08	4.00452e-07
P01876	NA	-0.535563	4.69738e-06	3.75368e-05
P62841	RPS15	-0.535056	4.26232e-13	1.11447e-11
Q12972	PPP1R8	-0.534797	2.38428e-06	2.06289e-05
Q92947	GCDH	-0.529723	7.15849e-12	1.61111e-10
P55036	PSMD4	-0.517062	1.68115e-12	3.98545e-11
P32321	DCTD	-0.516614	0.00179998	0.00675184
Q08380	LGALS3BP	-0.510948	2.05137e-10	3.50705e-09
Q96AT1	KIAA1143	-0.507607	9.3112e-08	1.01566e-06
O43169	CYB5B	-0.507182	1.89171e-05	0.000131901
P00734	F2	-0.504029	1.02814e-05	7.46134e-05
Q9UN37	VPS4A	-0.502697	0.00610271	0.0194449
Q9H2U2	PPA2	-0.501295	6.54111e-14	1.89107e-12
P50453	SERPINB9	-0.499635	7.08383e-27	7.19717e-25
Q12851	MAP4K2	-0.498469	0.000275357	0.00135244
Q9NQC3	RTN4	-0.497309	5.40612e-06	4.25314e-05
P29372	MPG	-0.495305	0.00437815	0.014646
Q9Y3U8	RPL36	-0.490942	0.000365024	0.00170485
O95861	BPNT1	-0.490093	3.14174e-06	2.63491e-05
Q9BRV8	SIKE1	-0.487548	0.000511648	0.00228283
Q66K74	MAP1S	-0.486451	0.00338811	0.0118003
P62917	RPL8	-0.482449	8.92406e-08	9.79443e-07
Q13884	SNTB1	-0.480578	2.30017e-15	7.94118e-14
Q641Q2	WASHC2A	-0.477731	0.00430338	0.014423
P00167	CYB5A	-0.474515	0.00120782	0.00480426
P04908	H2AC8	-0.473844	0.0194884	0.0510691
Q96BZ9	TBC1D20	-0.473627	0.0130739	0.0366653
Q8TBX8	PIP4K2C	-0.473615	0.000120422	0.000657788
P55884	EIF3B	-0.473532	5.72757e-17	2.34106e-15
Q96AC1	FERMT2	-0.471772	1.39291e-07	1.47416e-06
O60216	RAD21	-0.470797	2.38648e-12	5.62008e-11
Q9Y6I9	TEX264	-0.465193	1.0422e-13	2.89537e-12
Q96D71	REPS1	-0.464072	1.84589e-06	1.63283e-05
P0CG05	NA	-0.45751	0.0156586	0.0426354
Q5T5U3	ARHGAP21	-0.451698	0.0142689	0.0394252
B1AK87	NA	-0.450222	1.34653e-17	6.16017e-16
Q16831	UPP1	-0.44802	2.15646e-06	1.88412e-05
Q13595	TRA2A	-0.447604	6.39436e-05	0.000381516
Q96KP4	CNDP2	-0.44735	6.09228e-28	6.56489e-26
Q9UL18	AGO1	-0.446582	1.1549e-12	2.83228e-11
Q9P2R7	SUCLA2	-0.445804	3.27847e-18	1.6192e-16
O75436	VPS26A	-0.44444	5.88479e-09	8.10263e-08
Q96TC7	RMDN3	-0.441983	1.86285e-10	3.21567e-09
Q9NY65.2	NA	-0.441252	9.78244e-09	1.30776e-07
H7BZJ3	NA	-0.440361	8.12564e-20	4.81579e-18
O43306	ADCY6	-0.436392	7.56861e-05	0.000443394
P39210	MPV17	-0.434064	0.00959164	0.0284469
O14727	APAF1	-0.432493	3.48588e-05	0.000224562
Q9Y2D5	PALM2AKAP2	-0.431095	0.0226564	0.0574243
P02652	APOA2	-0.429452	0.00690267	0.0215315
Q01970	PLCB3	-0.4274	9.42039e-08	1.02443e-06
Q5JSH3	WDR44	-0.426607	1.54827e-16	5.92007e-15
Q9Y4G6	TLN2	-0.425766	1.03407e-08	1.37722e-07
Q9UKF6	CPSF3	-0.423067	0.0124554	0.0353952
Q96F15	GIMAP5	-0.421922	0.000220219	0.00111871
P56385	ATP5ME	-0.42176	8.5842e-10	1.32719e-08
Q9Y3P9	RABGAP1	-0.420262	1.72348e-10	3.00426e-09
Q86U44	METTL3	-0.415755	0.000133619	0.000717895
P01009	SERPINA1	-0.415425	0.00157849	0.0060486
P02765	AHSG	-0.413081	0.000406547	0.00187022
O43865	AHCYL1	-0.412405	1.18873e-10	2.13492e-09
P61966	AP1S1	-0.409732	6.81408e-08	7.61977e-07
O60229.5	NA	-0.409244	1.9362e-08	2.46778e-07
P02760	AMBP	-0.408018	0.00568934	0.0183254
P05120	SERPINB2	-0.407321	4.29191e-06	3.45295e-05
P50238	CRIP1	-0.405138	0.000105227	0.000590198
Q14289	PTK2B	-0.399053	4.24746e-15	1.38385e-13
P62906	RPL10A	-0.398228	1.46854e-11	3.10841e-10
Q8IYL3	C1orf174	-0.398168	0.0129104	0.0363783
Q8N128	FAM177A1	-0.396836	0.00659171	0.0207435
Q9UNL2	SSR3	-0.396215	0.000133604	0.000717895
P41208	CETN2	-0.395884	0.000103264	0.000581944
P68366	TUBA4A	-0.395871	3.00413e-11	6.03541e-10
Q04941	PLP2	-0.395583	4.04582e-09	5.68653e-08
P01860	NA	-0.393792	0.0114721	0.0330323
Q9BPX5	ARPC5L	-0.390852	2.0197e-05	0.000139729
Q9H147	DNTTIP1	-0.390829	0.000610506	0.00265723
P63313	TMSB10	-0.390002	4.47064e-07	4.40376e-06
O60234	GMFG	-0.389158	6.86222e-05	0.000406701
O95466.2	NA	-0.389109	1.23358e-06	1.12767e-05
P61160	ACTR2	-0.388651	8.05311e-35	1.30168e-32
P38919	EIF4A3	-0.386954	3.954e-11	7.85499e-10
Q5VIR6	VPS53	-0.384069	0.000144718	0.000766939
P50914	RPL14	-0.383818	3.23015e-06	2.69634e-05
Q99418	CYTH2	-0.38171	9.68729e-12	2.13963e-10
A8MSI8	LYRM9	-0.381558	0.00319181	0.0111934
Q8NEY8.6	NA	-0.379605	0.00557837	0.0179843
P47985	UQCRFS1	-0.37907	2.73024e-08	3.37109e-07
P27708	CAD	-0.377119	3.11309e-06	2.61706e-05
Q8IXJ6	SIRT2	-0.376617	0.0112587	0.032523
Q9Y6M9	NDUFB9	-0.375823	0.00203381	0.00749456
P78318	IGBP1	0.371445	2.17254e-15	7.57409e-14
P30876	POLR2B	0.371524	0.0128767	0.0363582
Q9Y217	MTMR6	0.374751	0.0092138	0.0275099
Q8WTW3	COG1	0.375102	0.00286473	0.0101464
Q3YEC7	RABL6	0.376274	0.00528741	0.0171865
Q16512	PKN1	0.376499	1.59193e-05	0.000112543
Q15643	TRIP11	0.376762	0.00904724	0.0271265
O94886	TMEM63A	0.377659	0.00342076	0.0118878
P30041	PRDX6	0.378096	6.65736e-14	1.90916e-12
P61289	PSME3	0.378688	0.000355631	0.00166837
P18065	IGFBP2	0.381159	0.0150661	0.0414012
P00403	COX2	0.382649	7.02521e-05	0.000414289
P11678	EPX	0.38396	0.00280609	0.00995852
P20160	AZU1	0.38434	0.000101103	0.000571577
Q16774	GUK1	0.389053	4.5892e-05	0.000286805
Q13277	STX3	0.389923	0.00911749	0.0272911
P26885	FKBP2	0.394801	2.44301e-06	2.10858e-05
P51811	XK	0.394945	1.37207e-06	1.24466e-05
P35754	GLRX	0.396746	9.34661e-17	3.69295e-15
Q9BYV8	CEP41	0.397865	0.000448509	0.00203854
P02790	HPX	0.397972	0.0156482	0.0426354
Q9Y4E1	WASHC2C	0.399833	0.000555071	0.00243984
Q9NP58	ABCB6	0.400542	8.60637e-05	0.000493617
Q49A26	GLYR1	0.401167	2.72388e-05	0.000180711
O00754	MAN2B1	0.403519	3.35677e-05	0.000216637
Q9UIA9	XPO7	0.405999	2.27997e-11	4.7137e-10
P62495	ETF1	0.407234	7.88864e-07	7.40159e-06
Q9Y4E8	USP15	0.407856	1.14445e-22	8.84713e-21
Q13619	CUL4A	0.409634	2.49882e-08	3.11782e-07
Q9NZD2	GLTP	0.410459	2.33559e-06	2.03065e-05
O75113	N4BP1	0.410828	8.30218e-05	0.000480823
Q96IZ0	PAWR	0.411496	0.00127922	0.00504874
Q9NX55	HYPK	0.413442	5.38563e-07	5.20416e-06
P11215	ITGAM	0.415544	2.70122e-09	3.92063e-08
P17174	GOT1	0.418132	8.49016e-10	1.31839e-08
Q9NW68	BSDC1	0.422142	0.00349898	0.0121035
P12724	RNASE3	0.423288	9.29126e-06	6.86205e-05
P20718	GZMH	0.424287	0.00448369	0.0149149
P84243	H3-3A	0.425365	0.00210133	0.00768757
O75792	RNASEH2A	0.425653	0.000460394	0.0020829
Q9H3K6	BOLA2	0.428633	1.07026e-14	3.33847e-13
P50876	RNF144A	0.42953	0.00036791	0.00171242
P09417	QDPR	0.430898	0.0104299	0.0305759
P16083	NQO2	0.431988	0.000188513	0.000972936
O14908	GIPC1	0.434529	1.37978e-05	9.8921e-05
Q8WXD5	GEMIN6	0.436573	3.0649e-05	0.000200714
P37840	SNCA	0.437439	8.00325e-20	4.81579e-18
Q9P2P1	NYNRIN	0.437561	0.00660992	0.0207824
Q9UIG8	SLCO3A1	0.43885	0.0160765	0.0435069
P12829	MYL4	0.439477	9.28053e-06	6.86205e-05
P05164	MPO	0.440927	1.10177e-12	2.72077e-11
P14621	ACYP2	0.444221	0.000111303	0.000612685
P43487	RANBP1	0.445976	1.06604e-27	1.11495e-25
Q8WTS1	ABHD5	0.449463	0.00588213	0.018827
Q9Y6K5	OAS3	0.450006	0.000514741	0.00229376
P50502	ST13	0.451617	6.57058e-37	1.16825e-34
P06703	S100A6	0.452161	1.61502e-14	4.90855e-13
P19623	SRM	0.452317	0.00200981	0.00741377
P06132	UROD	0.454012	1.27869e-15	4.50199e-14
A6NC98.3	NA	0.456438	0.00216609	0.00790013
Q8NI08	NCOA7	0.458972	0.000110725	0.000610447
P48507	GCLM	0.46066	5.35827e-07	5.19183e-06
Q9UM07	PADI4	0.46228	0.00119261	0.00476465
A6NI72	NA	0.468904	3.75356e-08	4.48418e-07
P00491	PNP	0.469186	1.07212e-33	1.65759e-31
Q15427	SF3B4	0.47114	0.00016438	0.000862146
P13798	APEH	0.471204	1.31094e-20	8.96481e-19
Q9NZ32	ACTR10	0.475409	0.00842688	0.0255682
P61923	COPZ1	0.47763	0.000265706	0.00131595
P06702	S100A9	0.480693	0.000217354	0.00110891
O00391	QSOX1	0.482787	4.54939e-11	8.98758e-10
Q8N5H3.1.Q8N5H3	NA	0.483765	4.02556e-05	0.000255623
P13797	PLS3	0.484324	0.000173561	0.000906287
P04921	GYPC	0.484466	0.00152812	0.0058937
O75594	PGLYRP1	0.485206	9.73422e-06	7.10778e-05
Q9BRF8	CPPED1	0.492874	1.24953e-14	3.84586e-13
Q6PCE3	PGM2L1	0.495601	0.00242376	0.00873167
Q13574	DGKZ	0.502115	0.00125106	0.00494859
Q9HCG7	GBA2	0.507113	0.000597893	0.00261193
Q9NRV9	HEBP1	0.509594	5.11842e-22	3.71451e-20
P17931	LGALS3	0.511065	1.04812e-18	5.82362e-17
P35580	MYH10	0.511849	5.14393e-13	1.32549e-11
Q8N6C8	LILRA3	0.514988	0.0020671	0.00758576
Q96M27	PRRC1	0.515573	2.00898e-07	2.05285e-06
Q9BS91	SLC35A5	0.516113	8.92321e-05	0.000510144
Q9HAT2	SIAE	0.518648	0.00107913	0.00437557
P60891	PRPS1	0.520895	5.64025e-08	6.38749e-07
P24158	PRTN3	0.522733	2.15152e-18	1.0879e-16
P28676	GCA	0.524689	2.3598e-13	6.35717e-12
B1ALB6	NA	0.525124	0.000366883	0.00170988
Q10588	BST1	0.526438	0.000133646	0.000717895
Q16775	HAGH	0.526838	4.24385e-22	3.14399e-20
P00441	SOD1	0.528857	2.5942e-29	2.9758e-27
Q9NRF8	CTPS2	0.532466	0.000106954	0.00059706
O15541	RNF113A	0.532506	0.00256643	0.00917209
P54252	ATXN3	0.533101	7.24492e-09	9.87085e-08
P51668	UBE2D1	0.534427	0.000415715	0.00190746
P63000	RAC1	0.53648	0.00994058	0.029335
P46976	GYG1	0.540418	4.2576e-10	6.94496e-09
Q8WUA2	PPIL4	0.542079	0.00209076	0.00765679
P08237	PFKM	0.543389	3.17078e-06	2.65301e-05
Q9NQC3.3	NA	0.544565	0.000688936	0.00295085
Q13303.2	NA	0.544972	4.32099e-06	3.46849e-05
P84098	RPL19	0.544974	6.77088e-06	5.23418e-05
E7EQD2	NA	0.549272	7.42329e-07	6.98339e-06
Q9NYB0	TERF2IP	0.549363	0.0043922	0.0146654
Q96MX0	CMTM3	0.550431	0.0127928	0.0361615
Q8TDH9	BLOC1S5	0.555864	0.00517924	0.0168657
F5H029	RIPOR2	0.557063	2.28913e-05	0.000155941
Q969T9	WBP2	0.558376	1.65906e-12	3.98117e-11
O14730	RIOK3	0.559668	5.35396e-07	5.19183e-06
P05109	S100A8	0.561254	1.89051e-06	1.66816e-05
Q9NUL5	SHFL	0.562165	0.00784542	0.024071
Q5VVQ6	YOD1	0.567033	5.70986e-16	2.13729e-14
Q9GZP4	PITHD1	0.567694	7.16559e-14	2.03847e-12
O14618	CCS	0.570404	3.11289e-25	2.99174e-23
Q96GG9	DCUN1D1	0.571133	1.27246e-17	6.03317e-16
P34910	EVI2B	0.57405	0.0110581	0.0319957
Q9BU02	THTPA	0.574092	4.26861e-05	0.000268658
P36915	GNL1	0.585881	0.0210239	0.0541572
P53602	MVD	0.586687	0.000607766	0.00264855
P12429	ANXA3	0.593327	2.68085e-13	7.16773e-12
Q5STZ8	NA	0.594141	0.000267719	0.00132407
P56279	TCL1A	0.595392	0.000584672	0.00256046
P49770	EIF2B2	0.59589	0.00542087	0.0175401
P60510	PPP4C	0.598788	0.000336554	0.00159147
P10153	RNASE2	0.609052	1.43517e-18	7.85147e-17
P08246	ELANE	0.60949	1.28861e-22	9.74957e-21
Q8IZ73	RPUSD2	0.613425	0.00225717	0.0081903
P08311	CTSG	0.616841	1.84154e-18	9.77389e-17
P63208	SKP1	0.616968	6.8827e-41	1.4397e-38
P80723	BASP1	0.617693	1.39904e-12	3.38435e-11
P48506	GCLC	0.619999	3.25606e-10	5.33574e-09
Q9UKV8	AGO2	0.633502	3.56794e-15	1.19694e-13
Q9H8H3	METTL7A	0.636386	0.00397729	0.0135342
Q9NRX4	PHPT1	0.637116	1.26224e-33	1.87023e-31
P11498	PC	0.639689	0.00144757	0.00561961
P50224.3	NA	0.642114	0.0132785	0.0372091
Q71UI9.5	NA	0.647569	0.000991602	0.00406706
Q9HD89	RETN	0.64939	9.26896e-08	1.01417e-06
Q9H019	MTFR1L	0.652717	2.22554e-06	1.93971e-05
Q66GS9	CEP135	0.655204	0.000448868	0.00203854
P23634	ATP2B4	0.658237	9.55531e-16	3.43219e-14
P28072	PSMB6	0.665036	9.54447e-25	8.48503e-23
Q8IXQ3	C9orf40	0.671175	2.63144e-11	5.37781e-10
Q15762	CD226	0.674862	2.35645e-05	0.000159479
P45984	MAPK9	0.675448	6.40075e-08	7.20287e-07
Q53GS9	USP39	0.677725	0.000875581	0.00365442
P32929	CTH	0.689303	0.000745189	0.00317352
Q9NVS9	PNPO	0.699431	5.11842e-17	2.14131e-15
Q86X83	COMMD2	0.711296	0.00477115	0.0157386
Q71DI3	H3C14	0.71364	1.45694e-06	1.31161e-05
P28907	CD38	0.71374	0.00737912	0.0228573
P25815	S100P	0.719027	2.01807e-13	5.47806e-12
P17213	BPI	0.72755	7.94502e-09	1.07834e-07
Q9BRK5	SDF4	0.731	0.00043251	0.00197441
P00568	AK1	0.73937	4.03883e-35	6.83909e-33
Q96QU8	XPO6	0.740164	4.44462e-05	0.000278749
P30613	PKLR	0.744257	1.15953e-06	1.06271e-05
Q9UBP0	SPAST	0.751274	7.96762e-05	0.000463713
P80188	LCN2	0.754593	9.44878e-23	7.63633e-21
Q6B0K9	HBM	0.768682	7.93099e-08	8.78585e-07
Q15369	ELOC	0.77929	8.69737e-06	6.48383e-05
P80511	S100A12	0.784909	7.51238e-13	1.88127e-11
P18846	ATF1	0.78936	0.00745208	0.0230431
Q9BS40	LXN	0.791599	4.43482e-17	1.90003e-15
P28289	TMOD1	0.792247	2.64806e-10	4.48405e-09
Q9P2G4	MAP10	0.795082	0.00167115	0.00635572
Q5VTL8	PRPF38B	0.799729	2.65538e-08	3.30158e-07
P08397	HMBS	0.800451	6.00607e-17	2.427e-15
Q13630	TSTA3	0.813811	1.4458e-29	1.71375e-27
P13716	ALAD	0.813814	3.48476e-45	9.53216e-43
Q9Y3B8	REXO2	0.835326	4.06511e-06	3.29336e-05
B4DR63	NA	0.851171	6.97478e-11	1.32633e-09
P22894	MMP8	0.857607	3.50398e-09	5.00408e-08
P04040	CAT	0.866472	2.27409e-42	5.39112e-40
Q92530	PSMF1	0.86717	5.04839e-15	1.6173e-13
Q8N6Q3	CD177	0.869448	0.00058812	0.00257239
Q9Y6N5	SQOR	0.883915	0.00795198	0.0243769
P16989	YBX3	0.884121	6.26201e-07	6.00208e-06
P11171	EPB41	0.895845	2.44413e-45	7.24277e-43
P23381	WARS1	0.907115	5.83239e-15	1.85178e-13
P20061	TCN1	0.912637	2.97823e-08	3.63937e-07
Q9NY15	STAB1	0.942407	0.0141562	0.0392053
P69891	HBG1	0.945192	3.17047e-24	2.68433e-22
P49247	RPIA	0.948357	3.89409e-28	4.3273e-26
Q96EI5	TCEAL4	0.96893	0.00452013	0.0150221
P41567	EIF1	0.983747	0.000134574	0.000721786
O15121	DEGS1	1.00041	0.0115828	0.0332166
O95273	CCNDBP1	1.00252	2.98164e-12	6.97547e-11
P54108	CRISP3	1.01244	4.48089e-10	7.27582e-09
P54725	RAD23A	1.01658	8.18502e-52	7.27648e-49
Q13702	RAPSN	1.03836	1.49004e-09	2.24516e-08
Q86XP0	PLA2G4D	1.04213	1.38181e-06	1.25031e-05
Q9BSL1	UBAC1	1.04465	1.41627e-30	1.79866e-28
P69892	HBG2	1.06043	4.82147e-14	1.40534e-12
P46199	MTIF2	1.06127	0.00137887	0.00539414
P43251	BTD	1.07452	0.00054761	0.00241071
Q93052	LPP	1.07972	0.00108655	0.00439565
P59665	DEFA1	1.08324	5.06666e-11	9.95417e-10
P07451	CA3	1.08625	6.78744e-19	3.89292e-17
P02100	HBE1	1.08687	3.19585e-12	7.42773e-11
P23458	JAK1	1.12115	0.0193613	0.050811
P00352	ALDH1A1	1.12432	3.20491e-40	5.99824e-38
P15924	DSP	1.13174	1.13332e-11	2.4877e-10
Q9Y2F5	ICE1	1.15164	6.55218e-08	7.35001e-07
P59666	DEFA3	1.15184	1.66815e-12	3.98117e-11
P16452	EPB42	1.16892	2.34547e-20	1.45553e-18
P30043	BLVRB	1.17213	2.71654e-40	5.36667e-38
P49913	CAMP	1.1761	1.17972e-12	2.87335e-11
Q5XPI4	RNF123	1.20697	5.47167e-17	2.26247e-15
P11166	SLC2A1	1.21919	4.60409e-17	1.94906e-15
P00918	CA2	1.23097	1.04353e-42	2.65056e-40
P14780	MMP9	1.2987	1.36777e-16	5.28672e-15
Q8IUX4	APOBEC3F	1.30924	0.00109736	0.00442427
P05089	ARG1	1.31133	7.85846e-25	7.35386e-23
Q5TDH0	DDI2	1.34063	5.24781e-53	9.3306e-50
P29972	AQP1	1.34891	1.39477e-20	9.33521e-19
P21980	TGM2	1.35506	1.67368e-24	1.45161e-22
K7ELK0	NA	1.41581	1.86394e-07	1.91565e-06
O43781	DYRK3	1.41815	3.82009e-08	4.52808e-07
P16157	ANK1	1.43926	1.13863e-46	4.04895e-44
Q9Y2V2	CARHSP1	1.44078	1.01585e-13	2.84437e-12
P52732	KIF11	1.45837	4.81855e-16	1.82285e-14
P02730	SLC4A1	1.48409	1.07209e-30	1.46629e-28
Q9P0M2	AKAP7	1.53297	5.11178e-13	1.32549e-11
P07738	BPGM	1.53752	7.98009e-46	2.57975e-43
Q9NZD4	AHSP	1.57662	2.29894e-48	9.08338e-46
Q13228	SELENBP1	1.61989	4.87083e-42	1.08254e-39
P35612	ADD2	1.71469	1.3663e-30	1.79866e-28
P32119	PRDX2	1.75785	5.15336e-50	2.61791e-47
P68871	HBB	1.78073	4.63365e-50	2.61791e-47
Q6ZU65	UBN2	1.8498	7.05403e-06	5.41774e-05
P02042	HBD	1.96888	8.04899e-52	7.27648e-49
Q6P2H3	CEP85	2.02661	7.3048e-19	4.12316e-17
P69905	HBA1	2.02926	3.21993e-50	2.29001e-47
Q7KZ85	SUPT6H	2.04032	4.99734e-49	2.22132e-46
P00915	CA1	2.05726	9.19749e-54	3.27063e-50
Q8WXW3	PIBF1	2.20595	1.28146e-21	8.93502e-20
P10746	UROS	2.45974	6.65282e-11	1.27191e-09

## Sheet: Proteomics plasma
Supplemental Table S2: Differential expressed proteins in plasma due to hemolysis
Uniprot Accesion	logFC	adj.P.Val	GeneSymbol	ProteinName
P68871	1.92141	2.54468e-23	HBB	Hemoglobin subunit beta
P02042	1.84125	1.06021e-09	HBD	Hemoglobin subunit delta
P32119	1.74863	1.06411e-28	PRDX2	Peroxiredoxin-2
P00915	1.61398	6.90508e-30	CA1	Carbonic anhydrase 1
P69905	1.61213	4.04754e-17	HBA1;HBA2	Hemoglobin subunit alpha
P00918	1.33063	1.30038e-19	CA2	Carbonic anhydrase 2
P07738	1.18391	3.85239e-10	BPGM	Bisphosphoglycerate mutase
P13798	1.12241	5.55012e-08	APEH	Acylamino-acid-releasing enzyme
P06703	1.02377	4.22515e-16	S100A6	Protein S100-A6
Q06830	0.863935	9.84013e-07	PRDX1	Peroxiredoxin-1
P04040	0.804403	3.45118e-14	CAT	Catalase
P13716	0.780611	0.00501485	ALAD	Delta-aminolevulinic acid dehydratase
P00441	0.779291	0.000157007	SOD1	Superoxide dismutase [Cu-Zn]
O14818	0.675069	0.0213172	PSMA7	Proteasome subunit alpha type-7
P25786	0.53999	0.0345983	PSMA1	Proteasome subunit alpha type-1
P35555	0.496745	0.0175639	FBN1	Fibrillin-1
Q99497	0.445723	0.00644716	PARK7	Protein DJ-1

## Sheet: Proteomics Serum
Supplemental Table S3: Differential expressed proteins in serum due to hemolysis
Uniprot Accesion	logFC	adj.P.Val	GeneSymbol	ProteinName
P00918	1.73407	4.2479e-45	CA2	Carbonic anhydrase 2
P32119	1.75207	3.42791e-37	PRDX2	Peroxiredoxin-2
P00915	1.70279	1.41779e-31	CA1	Carbonic anhydrase 1
P00441	1.62594	2.06837e-26	SOD1	Superoxide dismutase [Cu-Zn]
P68871	1.83871	1.15098e-23	HBB	Hemoglobin subunit beta
P69905	1.70069	4.16396e-22	HBA1;HBA2	Hemoglobin subunit alpha
P04040	0.838142	2.33448e-21	CAT	Catalase
P06703	1.00952	4.01662e-12	S100A6	Protein S100-A6
P02042	1.5717	3.55708e-09	HBD	Hemoglobin subunit delta
P60174	1.11166	1.29086e-08	TPI1	Triosephosphate isomerase
Q8NDG6	0.486167	0.0280979	TDRD9	Putative ATP-dependent RNA helicase TDRD9

## Sheet: Structural lipidomics plasma
Supplemental Table S4: Differentially expressed lipids in plasma
structrual.lipid	logFC	adj.P.Val
PA.LPA_16.0	-0.903683	1.18862e-09
PA.LPA_18.0	-0.922271	1.18862e-09
PC.O.30.2	0.396146	0.000988709
PA.LPA_18.1	-0.657354	0.0058261
PA.LPA_14.0	-0.554522	0.0215955
AC.18.2	0.392086	0.0462762
PA.LPA_18.2	-0.562647	0.0462762

## Sheet: Structural lipidomics Serum
Supplemental Table S5: Differentially expressed lipids in serum
structrual.lipid	logFC	adj.P.Val
AC.14.1	0.74655	0.00553429
TAG.60.12.NH4	0.67713	0.0097934
AC.14.2	0.588336	0.00502661
TAG.56.9.NH4	0.545824	0.00502661
TAG.58.10.NH4	0.515116	0.0376605
TAG.56.10.NH4	0.506577	0.0097934
AC.18.1	0.504825	0.0229404
TAG.58.11.NH4	0.502855	0.0262829
TAG.56.8.NH4	0.482457	0.0308519
PG.18.1.22.2	0.449971	0.0390355
TAG.56.7.NH4	0.39314	0.0414658
DAG.34.1.NH4	-0.453752	0.0247741
TAG.56.1.NH4	-0.458851	0.0311394
PE.36.1	-0.473991	0.0390355
TAG.54.1.NH4	-0.492688	0.0229404
TAG.42.2.NH4	-0.503274	0.0376605
TAG.40.2.NH4	-0.544498	0.0323628
PE.36.0	-0.618929	0.0229404
TAG.38.0.NH4	-0.657688	0.0414658
TAG.44.2.NH4	-0.676071	0.00502661
TAG.42.0.NH4	-0.733741	0.00690215
PA.LPA_14.0	-0.799322	0.00142463
TAG.40.1.NH4	-0.933133	0.0203822
PA.LPA_18.0	-1.1893	3.48534e-08
PA.LPA_16.0	-1.22685	4.411e-09

## Sheet: Metabolomics plasma
Supplemental Table S6: Differentially expressed metabolites in plasma
Meta_ID	logFC	adj.P.Val	Meta_name
BM000250	1.06465	0.0261461	GAMMA-GLUCYS
BM000273	1.04333	0.000124424	GLUTATHIONE DISULFIDE
BM000182	0.841438	0.00200422	DCMP
BM000252	0.807368	1.0347e-06	GAMMA-GLUTATHIONE-CYSTEINE
BM000504	0.635562	3.07697e-06	SPERMIDINE
BM000272	0.63528	1.0347e-06	GLUTATHIONE
BM000162	0.541583	0.000537826	CMP
BM000407	0.503399	0.000569224	N-CARBAMOYL-L-ASPARTATE
BM000035	0.496101	3.75882e-06	2-METHYLBUTYROYLCARNITINE
BM000116	0.466572	0.015696	AMP
BM000295	0.447685	0.0145159	GUANIDINEPROPIONIC ACID
BM000423	0.441501	0.0261461	OCTANOYLCARNITINE
BM000323	0.404949	0.0327043	HYPOXANTHINE
BM000186	0.393135	0.0147673	DECENOYLCARNITINE
BM000495	0.3769	0.0327043	SARCOSINE
BM000165	0.368868	0.0261461	CREATINE
BM000294	-0.375652	0.034812	GUANIDINEBUTYRIC ACID
BM000042	-0.379766	0.00131755	2-PYRROLIDINONE
BM000219	-0.409339	0.0350159	DODECANEDIOIC ACID
BM000478	-0.414533	0.000968347	PYRUVATE
BM000102	-0.422836	0.000762584	ADENINE
BM000472	-0.426183	3.79588e-08	PURINE
BM000174	-0.450608	7.02622e-06	CYSTEINE
BM000464	-0.459665	0.0390796	PIPECOLIC ACID
BM000449	-0.463717	4.57744e-08	PHENYLALANINE
BM000682	-0.464943	0.00633659	CORTISOL
BM000025	-0.465452	8.70414e-05	2-HYDROXY-2-METHYLBUTANEDIOIC ACID
BM000077	-0.467311	0.0260002	5-METHYL-THF
BM000673	-0.489797	0.00413166	SUBERIC ACID
BM000467	-0.506634	1.23463e-07	PROLINE
BM000616	-0.509667	0.0261461	INDOLEACETIC ACID
BM000345	-0.517926	0.00848886	LACTOSE
BM000176	-0.523517	1.08109e-12	CYSTINE
BM000169	-0.528053	0.00572079	CYCLIC ADP-RIBOSE
BM000220	-0.556887	0.0384273	DODECANOIC ACID
BM000344	-0.589724	1.08662e-06	LACTATE
BM000144	-0.604733	0.000902185	CAPRIC ACID
BM000413	-0.672834	0.00446828	NONANEDIOIC ACID
BM000475	-0.802955	0.0400668	PYRIDOXINE
BM000243	-0.810946	0.000569224	FRUCTOSE-1,6-BISPHOSPHATE
BM000654	-0.84515	0.0146419	3-HYDROXY-2-METHYLBUTYRIC ACID
BM000349	-0.895158	1.7373e-09	LEUCINE
BM000285	-0.897065	0.0261461	GLYCOCHOLIC ACID
BM000242	-0.913578	0.00776979	FRUCTOSE
BM000532	-1.00311	0.00343836	THREONIC ACID

## Sheet: Metabolomics Serum
Supplemental Table S7: Differentially expressed metabolites in serum
Meta_ID	logFC	adj.P.Val	Meta_name		0.378512
BM000400	3.07159	9.25293e-25	NAD+
BM000401	2.76198	1.14547e-11	NADH
BM000456	2.31929	0.000220677	PHOSPHOENOLPYRUVATE
BM000273	1.75262	1.21068e-06	GLUTATHIONE DISULFIDE
BM000410	1.45692	1.41589e-20	NICOTINAMIDE
BM000252	0.845516	0.00914064	GAMMA-GLUTATHIONE-CYSTEINE
BM000442	0.782032	0.0395462	PALMITOLEIC ACID
BM000491	0.733376	2.14657e-14	S-ADENOSYL-L-HOMOCYSTEINE
BM000504	0.724581	3.04293e-05	SPERMIDINE
BM000525	0.705262	0.000896187	TETRADECADIENCARNITINE
BM000006	0.687919	0.0013802	1,5-ANHYDROHEXITOL;1,5-ANHYDROHEXITOL, 4TMS DERIVATIVE
BM000429	0.672224	0.0288401	OLEIC ACID
BM000351	0.653758	0.0252905	LINOLEIC ACID
BM000217	0.649204	0.0272918	DOCOSATRIYNOIC ACID
BM000527	0.64037	0.00334293	TETRADECENOYLCARNITINE
BM000215	0.575941	0.0285262	DOCOSAHEXAENOIC ACID
BM000423	0.513662	0.0353896	OCTANOYLCARNITINE
BM000383	0.50336	0.0440036	MYRISTOYLCARNITINE
BM000681	0.500011	0.0389627	ALPHA-KETOISOVALERIC ACID
BM000557	0.490732	0.00602827	VACCENYLCARNITINE
BM000391	-0.367936	0.00355921	N-ACETYL-GLUCOSAMINE
BM000387	-0.372134	0.0469304	N-ACETYLARGININE
BM000045	-0.373464	0.0432656	3-FORMYL INDOLE
BM000164	-0.373831	0.000242794	COUMARIC ACID
BM000022	-0.38273	0.00610739	2-DEHYDRO-D-GLUCONATE
BM000213	-0.392562	0.00589381	DIMETHYLGLYCINE
BM000433	-0.393753	0.000863968	OROTATE
BM000322	-0.424871	0.00974583	HYDROXYPROLINE
BM000500	-0.443232	8.45184e-05	S-METHYL-5-THIOADENOSINE
BM000454	-0.44447	0.00703726	PHOSHPATIDYLGLYCEROL
BM000138	-0.448925	0.0353131	BILIRUBIN
BM000493	-0.461713	5.98066e-06	S-ADENOSYL-L-METHIONINE
BM000025	-0.461907	5.83582e-06	2-HYDROXY-2-METHYLBUTANEDIOIC ACID
BM000105	-0.464706	0.0416394	ADIPATE
BM000176	-0.47742	1.79616e-07	CYSTINE
BM000124	-0.4795	1.74029e-05	ARGININE
BM000245	-0.480731	0.0186457	FUMARATE
BM000074	-0.500967	9.34043e-05	5-HYDROXYLYSINE
BM000312	-0.508778	0.0490824	HOMOSERINE
BM000356	-0.510372	0.000563982	MALEIC ACID
BM000566	-0.513464	0.0118529	3-INDOLE-ACETIC ACID
BM000357	-0.515727	2.06487e-05	MALATE
BM000492	-0.527102	8.91517e-10	S-ADENOSYL-L-METHIONINAMINE
BM000071	-0.537423	0.0232814	5-AMINO-3-OXOHEXANOIC ACID
BM000144	-0.550395	0.0395462	CAPRIC ACID
BM000379	-0.582351	0.0393584	MYO-INOSITOL
BM000345	-0.59113	0.0295096	LACTOSE
BM000296	-0.631492	6.5295e-08	GUANIDINOSUCCINIC ACID
BM000262	-0.675081	0.0184741	GLUCOSE-1,6-BISPHOSPHATE
BM000270	-0.700294	0.0295096	GLUTARIC ACID
BM000470	-0.728989	0.000125434	PROPIONYLCHOLINE
BM000371	-0.734767	5.10301e-05	METHYLMALONIC ACID
BM000393	-0.762724	3.51441e-12	N-ACETYL-GLUTAMATE
BM000244	-0.763782	0.00339558	FRUCTOSE-6-PHOSPHATE
BM000535	-0.903746	1.09178e-05	THYMINE
BM000294	-0.921415	3.9309e-06	GUANIDINEBUTYRIC ACID
BM000513	-0.936452	5.83582e-06	SUCCINATE
BM000077	-0.95649	5.10301e-05	5-METHYL-THF
BM000475	-0.957556	0.026592	PYRIDOXINE
BM000320	-0.967375	0.00239736	HYDROXYPHENYLACETIC ACID
BM000199	-1.02485	0.0374843	D-ERYTHROSE-4-PHOSPHATE
BM000484	-1.03915	8.45184e-05	RIBOFLAVIN
BM000505	-1.0844	2.69536e-06	SPERMINE
BM000286	-1.11294	0.000836218	GLYCODEOXYCHOLATE
BM000152	-1.20454	0.000756193	CHENODEOXYGLYCOCHOLATE
BM000616	-1.3763	1.38453e-07	INDOLEACETIC ACID
BM000298	-1.57558	0.000220677	GUANOSINE
BM000285	-1.87284	1.09178e-05	GLYCOCHOLIC ACID

## Sheet: Supplemental Table S8 to S12 
Supplemental Table S8: Distribution of Hemolysis in various age groups
Hemolysis Group (AGE)	Number of samples	Age (mean)	Age (std dev)
0	244	64.9	11.9
1	165	64.7	12.5
2	163	62.2	13.6
3+	85	66.2	11.5
Supplemental Table S9: Distribution of Hemolysis across gender
Hemolysis Group (Gender)	Female	Male
0	101	143
1	61	104
2	79	84
3+	42	43
Supplemental Table S10: Distribution of Hemolysis across disease state
Hemolysis Group (Cancer Status)	H2PT	H3PT	H4PT	H5PT	PAN1SUB	PAN2SUB	PAN3SUB	Total
0	17	15	12	20	56	92	32	244
1	6	11	9	20	34	56	29	165
2	4	16	10	16	27	60	30	163
3+	1	5	5	7	15	36	16	85
Total	28	47	36	63	132	244	107	657
Supplemental Table S11: Distribution of Hemolysis across sample collection sites
Hemolysis Group (Cancer Status)	BannerMDA	BIDMC	MayoAZ	St.Mary's	VPCI	WashU
0	2	198	2	4	32	6
1	3	140	2	1	18	1
2	3	147	0	1	12	0
3+	0	80	0	0	5	0
Supplemental Table S12: Pearson correlation with different covariate
Covariate	Pearson Corr w/ Hemolysis - Pval
Hospital	0.11
Age	0.16
Gender	0.1
CancerStatus	0.48
Key
Code	Name
H1PT	Healthy
H2PT	Healthy with relative with pancreatic cancer
H3PT	Pancreatitis
H4PT	Suspected pancreatic cancer but non pancreatic
H5PT	Pancreatic cystic neoplasm
PAN1SUB	Early stage pancreatic cancer
PAN2SUB	Borderline Pancreatic cancer or locally advanced
PAN3SUB	Metastatic pancreatic cancer
